# Supplementary material for: Molecular Alterations Caused by Alcohol Consumption in the UK Biobank: A Mendelian Randomisation Study
Source: Nutrients. 2022 Jul 19;14(14):2943. doi: 10.3390/nu14142943 (PMC9317105; doi:10.3390/nu14142943)
Supplement: Supplementary file 1 [file nutrients-14-02943-s001.zip]

Archive with 1 entries (1 files):
- nutrients-1751337-supplementary.pdf
